# Supplementary material for: A homozygous missense variant in HSD17B4 identified in a consanguineous Chinese Han family with type II Perrault syndrome
Source: BMC Med Genet. 2017 Aug 23;18:91. doi: 10.1186/s12881-017-0453-0 (PMC5568266; doi:10.1186/s12881-017-0453-0)
Supplement: Supplementary file 3 — Primer information of HARS2, CLPP and LARS2 for Sanger sequencing. (XLS 27 kb) [file 12881_2017_453_MOESM3_ESM.xls]

## Sheet: primer
Primer	Direction:5'→3'
CLPP-EX1-2F	GCCCAGACTCCTGGAAGTGA
CLPP-EX1-2R	TTAAGAGCCGAGGAGCAGAG
CLPP-EX3-F	GGGCCTAAATTCTTCCCCAT
CLPP-EX3-R	GCCACATCCTGACTTGTGAA
CLPP-EX4-F	TTTCCTGACCTTGTGATCCG
CLPP-EX4-R	ATCCCCTCCCACGCTTGACT
CLPP-EX5-F	CCTGGTAGTGGCAAGACTGA
CLPP-EX5-R	CATCCCAGAGAACGATCCAG
CLPP-EX6-F	CCTGACCCCATCTCTCCTAA
CLPP-EX6-R	GGAATGCCCCGTCCATAG
LARS2-EX1-Fw	CGACTTTCATCCGTCTGCTA
LARS2-EX1-Rw	AGAGGCAAGGGATGACCTTC
LARS2-EX2-Fw	GAGAGGCTGAGGAAGGAGAA
LARS2-EX2-Rw	TGGATGCTTGCCACTTCTCT
LARS2-EX3-F	TGCATCTTTGATGTTAGGGGTTAC
LARS2-EX3-R	AACAATTTGGTTCAAGGTCACA
LARS2-EX4-F	TTGGACATTCTTTAGCTTAAACCA
LARS2-EX4-R	AACACTGAGCTTTTCATGTCCATC
LARS2-EX5-F	CCTGAAAACATCCAGCAAAAGATA
LARS2-EX5-R	CCAAAACCCTCTCTGAATATTTCT
LARS2-EX6-F	TTTTTGCTGATTCTTAGTGGTTGA
LARS2-EX6-R	ACTTCAAGGACCAGATGGATTGAT
LARS2-EX7-F	TTCCAGAATAAATTGTGACTCTCC
LARS2-EX7-R	GACCCTGTCTTGATGACACTAAAC
LARS2-EX8-F	AGGAGAATCACAGGAACCTAGGAG
LARS2-EX8-R	ATCACCAGCTAAGTGAGTGATGAG
LARS2-EX9-F	TGGCTTCCTCTGACTTAGTGAACA
LARS2-EX9-R	AGTCCCAAGTTGCTGGTTTACTCA
LARS2-EX10-F	GGTGTTTCTGAAAGAGGAACTGTG
LARS2-EX10-R	TCAGAGCTCTTTTTTATCCTCATG
LARS2-EX11-Fn	CAGATGGTGTTGGTGTCTCA
LARS2-EX11-Rw	TGAGTTGCATTGTTCCTCGT
LARS2-EX12-F	GTGTTCCATTTTCCCAACTAATGT
LARS2-EX12-R	TGATTTACAATTGGCAAACTTCTA
LARS2-EX13-F	AGCACCTAGGGCTCATGAAAGTTA
LARS2-EX13-R	AGGGAAAAAGGGAGCAGAGTTAGC
LARS2-EX14-F	TTATAGCTCTCTCAAAAGCTGATG
LARS2-EX14-R	TCACAGCTCCATCGTGGTCTAAGA
LARS2-EX15-F	CATTGTTATTCCCTGATACGGTTC
LARS2-EX15-R	TGCCAGAACTGACTACGCAA
LARS2-EX16-F	GTTTGGATTTGAACAGAAGGTTTA
LARS2-EX16-R	AGGCAGATGCCTGCTTGCTCAGTA
LARS2-EX17-F	AAGCGGCTTGTTAAGTGAATTAGT
LARS2-EX17-R	TTCTGAGGCTCGCTTATGTTTGTC
LARS2-EX18-F	GAATTGGTCCTGGTCTGAATTCTC
LARS2-EX18-R	ACATATGCACTGTTGATCCACCTT
LARS2-EX19-F	CAGTGGAAACAGTGTTGACTTTGA
LARS2-EX19-R	TGGACCAGAAAATCTTTAAGAACA
LARS2-EX20-F	TGGCTTGCTGTAGTTTATCTCAGT
LARS2-EX20-R	GGTGACCATGTGGATGAAGTACTA
LARS2-EX21-F	GCTCCTCACACAGCTCCAAG
LARS2-EX21-R	GTGCCTTCCGGTCACAAGGT
LARS2-EX22-1F	ATGGGAAGCAGAGTGCTGAC
LARS2-EX22-1R	TGGGATCCTGTGTGTCAGAA
LARS2-EX22-2F	GGACACAGGGATCTTCTGAAGTTG
LARS2-EX22-2R	GTCATCTGTTAACTGCTGAACTGC
HARS2-EX1-F	GGAAGTGCCGAAGCTGGCTA
HARS2-EX1-R	AAATGACCAGGCATCCAAAT
HARS2-EX2-4F	TGGGGTGGGACTGAGATTGG
HARS2-EX2-4R	CCAGGCTTCCGTAGCAGAAC
HARS2-EX5-6F	AGGCCTTGGGGATAGTGGAA
HARS2-EX5-6R	GTTGCAGGCTTAAGGGTTGG
HARS2-EX7-8F	TCCCAAACTTGGGTGACTCC
HARS2-EX7-8R	GACCCTCCTCCTTTGCCTCT
HARS2-EX9-10F	TGGCAAAGCTAGAGGCAAAG
HARS2-EX9-10R	AGTCCGCACCTTCTCACCTT
HARS2-EX11-12F	TGTGGAGCAGAGGATGAAGG
HARS2-EX11-12R	CACAGGCAGCAATGGTCATC
HARS2-EX13F	ATCAGGTGTTTGAATCCCTTTCAT
HARS2-EX13R	TTATCCAACCACTTCTAAAACAGC
